# Supplementary material for: Measurement and Modeling of Semi-Batch Solution Radical Copolymerization of N-tert-Butyl Acrylamide with Methyl Acrylate in Ethanol/Water
Source: Polymers (Basel). 2022 Dec 31;15(1):215. doi: 10.3390/polym15010215 (PMC9824515; doi:10.3390/polym15010215)
Supplement: Supplementary file 1 [file polymers-15-00215-s001.zip]

Archive with 1 entries (1 files):
- polymers-2100684-supplementary.pdf
